# Supplementary material for: Accuracy of partial coherence interferometry in patients with large inter-eye axial length difference
Source: PLoS One. 2021 Feb 9;16(2):e0246721. doi: 10.1371/journal.pone.0246721 (PMC7872294; doi:10.1371/journal.pone.0246721)
Supplement: S1 Data — (XLSX) [file pone.0246721.s001.xlsx]

## Sheet: Sheet1
ID	Sex	Race	Eye	Pre-Op BCVA	Pre-Op BCVA LogMar	Pre-Op BCVE FE	Pre-Op BCVA LogMar FE	Refraction Pre-Op: Sphere	Refraction Pre-Op: Cyl	Refraction Pre-Op: Axis	Refraction Pre-op: SE	Refraction Pre-Op: Sphere FE	Refraction Pre-Op: Cyl FE	Refraction Pre-Op Axis FE	Refraction Pre-Op: SE FE	Refractive Target	BCVA POM#1	LogMar BCVA POM#1	Refraction POM#1: Sphere	Refraction POM#1: Cyl	Refraction POM#1: Axis	Refraction POM1: SE	IOP POM#1	Pre-CE AEL Surgical Eye	SNR Surgical Eye	AEL Fellow eye	Longer vs Shorter Eye	SNR Fellow Eye	AEL Difference Between Eyes	Type of IOL Material Used	IOL Type	IOL Power	Special Lens?	Holladay II predicted SE	Holladay II: Observed-Expected SE	SRK/T predicted SE	SRK/T: Observed-Expected SE	Hoffer-Q predicted SE	Hoffer Q: Observed-Expected SE	AC Depth	WTW (mm)	Spherical Equivalent	AC Depth FE	WTW (mm) FE	Spherical Equivalent FE	AEL by US	Lens thickness by US	ACD by US	AEL by US FE
S=Study group; C=Control; S=Shorter eye, L=Longer eye	1=M, 2=F	1="not hislanic or latino", 2=AA, 3=Hispanic or Latino, 4=unavailable/unknown	1=right, 2=left																						Exclude SNR<100		L=Longer, S=Shorter			1=acrylic, 2=silicone, etc. Exclude toric IOLs, ACIOLs, and sulcus IOLs.	1=ZCB00/PCB00, 2=SN60WF, 3=LI61AO, 4=MA60AC, 5=SN6AT# (toric), 6=SA60AT, 7=ZCT#, 8=SN60T9		1= no, 2=Toric
1S-S	2	1	1	25	0.09691	30	0.176091	0.5	0	0	0.5	0	0.5	127	0.25	-0.5	15	-0.124939	0	0	0	0	14	24.04	628	24.43	S	148.9	0.39	2	3	19	1	-0.14	0.14	-0.3	0.3	-0.49	0.49	3.61	11.7	44.03	3.66	11.6	43.98	24.07	4.13	3.64	24.4
2S-L	2	1	1	40	0.30103	30	0.176091	-3.25	0	0	-3.25	-2.75	0	0	-2.75		20	0	-1.25	0.5	134	-1	15	25.31	195.2	24.54	L	165.5	0.77	1	2	14	1	-0.87	-0.13	-0.85	-0.15	-1.54	0.54	3.57	12	47.35	3.72	11.9	46.23	25.38	4.38	3.9	24.71
2S-S	2	1	2	30	0.176091	40	0.30103	-2.75	0	0	-2.75	-3.25	0	0	-3.25		20	0	-1.75	0	0	-1.75	14	24.54	165.5	25.31	S	195.2	0.77	1	2	17.5	1	-1.69	-0.06	-1.66	-0.09	-2.47	0.72	3.72	11.9	46.23	3.57	12	47.35	24.71	4.46	3.76	25.38
3S-S	2	1	1	25	0.09691	40	0.30103	0	0.75	155	0.38	-6	1	100	-5.5	-0.5	20	0	-1.25	1.25	123	-0.625	10	22.72	110.5	24.33	S	200.7	-1.61	1	1	22.5	1	-0.45	-0.175	-0.35	-0.275	-0.45	-0.175	2.9	10.8	45.42	3.21	10.8	46.91	22.68	4.54	3.28	24.33
4S-L	1	1	2	30	0.176091	20	0	-5.75	1.5	127	-5	-1		178	-0.5	-0.5	20	0	-0.5	0.5	135	-0.25	14	25.86	319.7	25.22	L	234.3	0.64	1	1	13	1	-0.16	-0.09	-0.02	-0.23	-0.32	0.07	3.58	12.7	44.82		12.6	45.16	25.73	3.95	3.9	25.43
5S-S	2	2	2	20	0	20	0	0.25	1.25	135	0.875	-2.75	0.05	114	-1.75	-0.5	20	0	-0.75	0.5	125	-0.5	19	24.36	191.7	25.39	S	262.4	-1.03	1	1	20	1	-0.47	-0.03	-0.63	0.13	-0.67	0.17	3.19	12	43.11	3.91	12.1	42.78	24.34	4.97	2.8	25.41
6S-S	2	1	2	50	0.39794	20	0	-9.5	1.25	60	-8.875	-5.25	0.5	101	-5	-3	20	0	-2.75	0	0	-2.75	16	25.5	239.3	25.91	S	231.8	-0.41	1	1	19.5	1	-2.95	0.2	-3.22	0.47	-3.43	0.68	3.5	11.9	43.69	3.3	11.8	43.41	25.42	3.51	3.73	25.92
7S-S	1	1	1	25	0.09691	25	0.09691	-3.25	0.75	1	-2.875	-2.75	1.75	165	-1.875	-0.5	15	-0.124939	-0.5	0.75	29	-0.125	15	24.88	249.9	25.28	S	204.1	-0.4	1	2	17.5	1	-0.37	0.245	-0.47	0.345	-2.74	2.615	3.64	11.9	43.52	3.65	12	43.13	24.82	4.23	3.57	25.15
7S-L	1	1	2	25	0.09691	20	0	-2.75	1.75	165	-1.875	-0.5	0.75	29	-0.125	-0.5	20	0	-1	1.25	160	-0.375	16	25.28	204.1	24.88	L	249.9	-0.4	1	2	16.5	1	-0.24	-0.135	-0.35	-0.025	-0.44	0.065	3.65	12	43.13	3.64	11.9	43.52	25.15	4.18	3.75	24.82
8S-S	1	1	2	25	0.09691	30	0.176091	-2.75	1.5	11	-2	-5.25	2.25	175	-4.125	-0.5	20	0	-0.5	0.5	16	-0.25	20	25.35	236.1	25.75	S	513.7	-0.4	2	3	15.5	1	-0.19	-0.06	-0.36	0.11	-0.55	0.3	3.06	11.7	43.58	3.01	11.8	43.04	25.34	5.21	3.23	25.74
8S-L	1	1	1	30	0.176091	20	0	-5.25	2.25	175	-4.125	-0.75	0.5	16	-0.5	-0.5	20	0	-0.5	1	175	0	14	25.75	513.7	25.35	L	236.1	-0.4	2	3	15	1	-0.19	0.19	-0.41	0.41	-0.51	0.51	3.01	11.8	43.04	3.06	11.7	43.58	25.74	5.51	2.9	25.34
9S-S	1	1	1	20	0	30	0.176091	-6.25	2.25	178	-5.125	-9	2	145	-8	-2.5	15	-0.124939	-3.5	1	29	-3	12	24.25	214	25.54	S	270.1	1.29	1	2	20	1	-2.11	-0.89	-2.31	-0.69	-2.31	-0.69	3.89	12.1	45.7	4	12.1	46.05	24.25	4.62	3.94	25.44
9S-L	1	1	2	30	0.176091	20	0	-9	2	145	-8	-6.25	2.25	178	-5.125	-2.5	20	0	-2.75	0.25	160	-2.625	13	25.54	270.1	24.25	L	214	1.29	1	2	15.5	1	-2.34	-0.285	-2.33	-0.295	-3.17	0.545	4	12.1	46.05	3.89	12.1	45.7	25.44	4.46	4.24	24.25
10S-S	1	1	1	60	0.477121	70	0.544068	-7.5	1	164	-7	-4.75	1.25	180	-4.125	-0.5	25	0.09691	-1	0.75	158	-0.625	12	25.64	267.1	25.95	S	247.3	-0.31	1	1	16	1	-0.34	-0.285	-0.62	-0.005	-0.72	0.095	3.3	12	43.08	3.32	11.9	42.89	25.64	4.62	3.45	25.89
10S-L	1	1	2	70	0.544068	25	0.09691	-4.75	1.25	180	-4.125	-1	0.75	158	-0.625	-0.5	20	0	0	0.75	180	0.375	14	25.95	247.3	25.64	L	267.1	0.31	1	1	15	1	-0.12	0.495	-0.44	0.815	-0.52	0.895	3.32	11.9	42.89	3.3	12	43.08	25.89	4.92	3.28	25.64
11S-S	2	1	2	60	0.477121	20	0	-0.75	0	0	-0.75	-0.25	0	0	-0.25	plano	20	0	0	0	0	0	17	22.8	354.3	23.14	S	775.3	-0.34	1	1	21.5	1	0.2	-0.2	0.1	-0.1	0	0	2.87	11.6	45.34	2.82	11.5	44.92	22.81	4.95	2.94	23.14
12S-S	2	1	1	25	0.09691	20	0	0	0.5	180	0.25	2.5	0	0	2.5	0	20	0	-1.25	0.25	35	-1.125	15	21.49	215.8	21.83	S	415.9	-0.34	2	3	28	1	0.12	-1.245	-0.67	-0.455	-0.08	-1.045	2.65	12	43.83	2.87	12.15	44.15	21.45	5.03	2.44	21.81
12S-L	2	1	2	20	0	25	0.09691	2.5	0	0	2.5	0	0.5	180	0.25	0	20	0	-1.25	0.75	140	-0.875	17	21.83	415.9	21.49	L	215.8	0.34	2	3	26.5	1	-0.03	-0.845	-0.68	-0.195	-0.26	-0.615	2.87	12.15	44.15	2.65	12	43.83	21.81	4.69	2.8	21.45
13S-S	2	1	2	25	0.09691	300	1.17609	-0.5	1.25	35	-4.375	-0.75	1	130	-0.25	-0.5	20	0	-1	1	58	-0.5	9	25.46	159.2	26.78	S	528	-1.32	1	2	17.5	1	-0.55	0.05	-0.83	0.33	-0.77	0.27	3.42	12.7	42.39	3.52	12.8	42.41	25.35	4.69	3.54	26.79
14S-L	1	1	2	40	0.30103	40	0.30103	-3.5	0.25	145	-3.375	0.25	0	0	0.25	-0.3	20	0	0	0.25	9	0.125	18	25.23	271.3	24.92	L	279.8	0.31	1	2	16.5	1	0.11	0.015	0.21	-0.085	-0.29	0.415	3.53	12.2	43.08	4.11	12.3	43.66	25.31	4.87	3.81	24.9
15S-S	1	1	2	15	-0.124939	20	0	-0.25	0.5	171	0	-2	1	33	-1.5	-0.3	20	0	0	0.5	155	0.25	17	25.28	328.4	25.65	S	162.9	-0.37	1	1	19.5	1	-0.23	0.48	-0.57	0.82	-0.18	0.43	3.47	12.55	40.89	5.55	11.4	39.09	25.18	4.95	3.14	25.67
16S-L	2	1	1	20	0	25	0.09691	-4.75	0.5	10	-4.5	-3	1	162	-2.5	-1.3	20	0	-2.75	1.25	66	-2.125	32	24.26	299.5	23.65	L	160.5	0.61	2	3	19	1	-1.56	-0.565	-1.65	-0.475	-2.1	-0.025	3.23	11.3	45.31	3.26	11.4	45.01	24.12	4.56	3.16	23.56
16S-S	2	1	2	25	0.09691	20	0	-3	1	162	-2.5	-4.75	0.5	10	-4.5		20	0	-2.25	0.25	165	-2.125	19	23.65	160.5	24.26	S	299.5	0.61	2	3	22.5	1	-2.48	0.355	-2.64	0.515	-2.96	0.835	3.26	11.4	45.01	3.23	11.3	45.31	23.56	4.44	3.26	24.12
17S-L	1	1	1	40	0.30103	800	1.60206	1	1	170	1.5	1	0.25	15	1.125	0	20	0	-0.75	1	175	-0.25	12	23.72	166.8	21.42	L	227.2	2.3	1	2	21	1	-0.08	-0.17	-0.31	0.06	-0.29	0.04	3.36	12.2	43.44	3.26	12	43.78	23.6	5	3.35	21.65
18S-S	2	1	2	150	0.875061	30	0.176091	-9.25		0	-9.25	-7.25	1.25	5	-6.625	0	15	-0.124939	-0.25	0.5	180	0	16	25.69	111.5	26.03	S	478.2	-0.34	1	1	14	1	-0.36	0.36	-0.28	0.28	-0.6	0.6	3.9	12.1	44.18	3.86	12.1	43.89	25.53	3.74	4.21	25.93
19S-L	2	1	2	20	0	15	-0.124939	0.75	0.5	9	1	0	0.75	5	0.375	-0.5	15	-0.124939	0	0	0	0	15	22.57	545.4	22.13	L	253.3	0.44	2	3	21	1	0.41	-0.41	0.25	-0.25	0.13	-0.13	2.95	11.3	45.77	2.99	11.3	45.24	22.53	4.69	2.99	23.12
19S-S	2	1	1	15	-0.124939	20	0	0	0.75	5	0.375	0.75	0.5	9	1	-0.5	15	-0.124939	-1.25	0	0	-1.25	10	22.13	253.3	22.57	S	545.4	0.44	2	3	21	1	-0.48	-0.77	-0.63	-0.62	-0.81	-0.44	2.99	11.3	45.24	2.95	11.3	45.77	23.12	4.62	3.16	23.12
20S-S	2	1	2	50	0.39794	25	0.09691	-0.5	0	0	-0.5	-0.75	0.75	65	-0.375	-0.5	20	0	-0.75	0.75	178	-0.375	12	24.96	127.4	25.27	S	220.7	-0.31	1	1	17.5	1	-0.32	-0.055	-0.58	0.205	-0.74	0.365	3.25	11.9	43.55	3.3	12	43.38	24.96	4.51	3.18	25.21
20S-L	2	1	1	25	0.09691	50	0.39794	-0.75	0.75	65	-0.375	-0.5	0	0	-0.5	-0.5	20	0	-0.25	0	0	-0.25	14	25.27	220.7	24.96	L	127.4	0.31	1	1	17	1	-0.47	0.22	-0.76	0.51	-0.9	0.65	3.3	12	43.38	3.25	11.9	43.55	25.21	4.04	2.92	24.96
21S-S	2	1	2	40	0.30103	40	0.30103	-2.25	1.25	100	-1.625	-4.75	1	180	-4.25	0	20	0	0	1	85	0.5	11	24.04	354.1	25.12	S	432.1	-1.08	1	2	20.5	1	-0.19	0.69	-0.29	0.79	-0.26	0.76	2.97	12.3	42.97	2.91	12.1	43.37	24.01	5.13	3.18	25.06
21S-L	2	1	1	40	0.30103	40	0.30103	-4.75	1	180	-4.25	-2.25	1.25	100	-1.625	-2.5	20	0	-2	0.5	70	-1.75	14	25.12	432.1	24.04	L	354.1	1.08	1	2	19.5	1	-2.1	0.35	-2.25	0.5	-2.37	0.62	2.91	12.1	43.37	2.97	12.3	42.97	25.06	5.31	2.94	24.01
22S-L	2	1	2	60	0.477121	20	0	-7.25	1.25	110	-6.625	-4.25	0.5	115	-4.5	-0.5	20	0	-0.25	0	0	-0.125	17	26.29	113.5	25.22	L	106.4	1.07	1	1	12	1	-0.63	0.505	-0.73	0.605	-1.22	1.095	3.66	11.9	44.92	3.69	11.9	44.59	26.18	4.18	3.95	25.17
23S-L	2	1	1	20	0	20	0	-1.25	0.5	171	-1	-1.75	1.5	75	-1	0	20	0	-0.75	0.75	32	-0.375	16	24.69	284.5	24.32	L	286.9	0.37	2	3	16	1	-0.02	-0.355	-0.1	-0.275	-0.47	0.095	3.34	11.7	44.62	3.29	11.6	44.86	24.57	4.51	3.45	24.22
23S-S	2	1	2	20	0	20	0	-1.75	1.5	75	-1	-1.25	0.5	171	-1	0	15	-0.124939	-0.25	0	0	-0.25	15	24.32	286.9	24.69	S	284.5	0.37	2	3	17.5	1	-0.89	0.64	-0.47	0.22	-0.89	0.64	3.29	11.6	44.86	3.34	11.7	44.62	24.22	4.54	3.42	24.57
24S-L	2	1	2	40	0.30103	30	0.176091	-14	1	80	-13.5	-5.25	1	101	-4.75	-0.5	25	0.09691	-1	0.75	98	-0.625	12	28.61	258.2	25.38	L	443.2	3.23	1	4	7	1	-0.45	-0.175	0.03	-0.655	-0.35	-0.275	3.74	12.5	43.56	3.72	12.5	43.34	28.58	4.31	3.9	25.6
24S-S	2	1	1	30	0.176091	40	0.30103	-5.25	1	101	-4.75	-14	1	80	-13.5	-0.5	20	0	-1.5	1.25	85	-0.875	14	25.38	443.2	28.61	S	258.2	-3.23	2	3	16	1	-0.39	-0.485	-0.57	-0.305	-0.72	-0.155	3.72	12.5	43.34	3.74	12.5	43.56	25.6	4.2	3.84	28.58
25S-L	1	1	2	25	0.09691	20	0	-3.25	0.75	179	-2.875	-1.75	0.5	5	-1.5	-0.3	25	0.09691	0	0	0	0	14	25.43	176.8	24.86	L	113.9	0.57	1	1	18.5	1	0.29	-0.29	0.44	-0.44	0.29	-0.29	2.32	11.7	41.55	2.18	11.6	41.59	25.43	5.56	2.42	24.99
26S-L	2	1	1	40	0.30103	25	0.09691	-2.5	0	0	0	-2.5	0	0	0	-0.3	20	0	-1.5	0	0	-1.5	15	23.89	279.4	22.95	L	347.6	22.95	1	1	20	1	-1.29	-0.21	-0.76	-0.74	-1.03	-0.47	2.9	12	44.61	3.62	12.2	44.83	23.85	5.15	3.04	22.95
27S-S	1	1	2	50	0.39794	100	0.69897	-1.75	0	0	-1.75	-1.5	0	0	-1.5	-0.5	20	0	-2.25	2.5	15	-1	16	24.01	167.3	25.11	S	199.3	-1.1	1	2	21	1	-0.44	-0.56	-0.5	-0.5	-0.44	-0.56	2.83	11.8	42.86	4	11.5	43.91	25.43		3.35	24.04
28S-S	1	1	2	40	0.30103	40	0.30103	-6.75	1.5	65	-6	-4.25	1	170	-3.75	-3	20	0	-3.75	1.75	30	-2.875	15	25.55	321.5	27.86	S	354.9	-2.31	1	2	18.5	1	-2.79	-0.085	-3.07	0.195	-3.42	0.545	3.66	12.2	44.19	4.85	12.1	44.91	25.86	4.74	3.81	27.97
29S-S	2	1	2	20	0	150	0.875061	-1.75	0	0	-1.75	-1.25	0.25	158	-1.125	-0.5	20	0	-1	0.5	94	-0.75	11	23.84	245.8	24.64	S	336.5	-0.8	1	6	19	1	-0.3	-0.45	-0.27	-0.48	-0.55	-0.2	2.96	11.6	44.7	3.28	11.7	45.06	23.84	4.69	3.16	24.64
30S-L	2	1	2	30	0.176091	25	0.09691	-7	0	0	-7	-4.5	1.5	25	-3.75	0	15	-0.124939	-0.5	0.5	125	-0.25	15	26.72	276.5	25.73	L	739	0.99	1	2	10	1	-0.44	0.19	-0.2	-0.05	-0.67	0.42	3.45	11.6	44.73	3.36	11.7	44.77	26.51	4.87	3.66	25.73
30S-S	2	1	1	25	0.09691	30	0.176091	-4.5	1.5	25	-3.75	-7	0	0	-7	0	20	0	-0.5	0.75	44	-0.125	15	25.73	739	26.72	S	276.5	0.99	1	2	13	1	-0.44	0.315	-0.22	0.095	-0.65	0.525	3.36	11.7	44.77	3.45	11.6	44.73	25.73	4.95	3.57	26.51
31S-L	1	1	2	25	0.09691	20	0	-6.5	0.75	26	-6.125	-5.75	0.5	166	-5.25	0	15	-0.124939	-0.25	0.25	60	-0.125	13	25.84	444.3	25.24	L	343.3	0.6	1	2	14.5	1	-0.39	0.265	-0.34	0.215	-0.51	0.385	3.41	12	43.38	3.38	11.85	43.77	25.81	5.13	2.9	25.16
32S-S	1	1	1	30	0.176091	25	0.09691	-6.25	1	15	-5.75	-4.25	1.5	15	-3.5	-3.5	25	0.09691	-3.75	0.75	155	-3.365	18	26.04	372.9	26.99	S	214.8	-0.95	1	2	17	1	-3.51	0.145	-3.65	0.285	-4.27	0.905	3.36	11.9	45.03	4.96	11.8	44.21	26.03	5.49	3.53	26.91
33S-L	1	1	1	25	0.09691	25	0.09691	0.25	0.75	180	0.625	0.5	1.5	5	1.25	0	20	0	-0.5	0.25	170	-0.375	12	24.26	124.7	23.9	L	223.7	0.36	1	2	20.5	1	-0.5	0.125	-0.59	0.215	-0.55	0.175	2.76	11.5	42.75	4.22	11.8	42.89	24.13	5.08	2.97	23.97
33S-S	1	1	2	25	0.09691	25	0.09691	0.5	1.5	5	1.25	0.25	0.75	180	0.625	0	20	0	-1.25	0.25	120	-1.125	12	23.9	223.7	24.26	S	124.7	0.36	1	2	21	1	0.28	-1.405	-0.29	-0.835	-0.2	-0.925	4.22	11.8	42.89	2.76	11.5	42.75	23.97		4.26	24.13
34S-L	1	1	1	25	0.09691	20	0	-5	0	0	-5	-4.25	0.5	125	-4	-0.3	15	-0.124939	-0.5	0	0	-0.5	18	26.96	126.6	26.48	L	121.9	0.48	1	1	12	1	-0.9	0.4	-0.82	0.32	-1.07	0.57	3.37	11.8	43.45	3.4	11.9	43.55	26.96	4.82	3.54	26.64
35S-L	2	1	1	40	0.30103	15	-0.124939	-3.5	0.25	170	-3.375	0.5	0.5	180	0.75	-0.2	20	0	-0.75	0.75	165	-0.375	17	24.29	433.4	23.64	l	162.5	0.65	1	1	17.5	1	-0.5	0.125	-0.51	0.135	-1.06	0.685	3.6	12.1	45.45	3.54	12.1	45.42	24.29	4.87	3.52	23.69
36S-S	2	1	1	60	0.477121	25	0.09691	-15	2.25	10	-13.875	-11	0.25	30	-10.875	0	20	0	-0.25	0	0	-0.25	19	26.39	283.4	26.74	S	182	-0.35	1	2	11	1	-0.7	0.45	-0.4	0.15	-0.9	0.65	3.32	11.6	44.97	3.34	11.8	44.76	26.31	4.33	3.57	26.69
36S-L	2	1	2	25	0.09691	60	0.477121	-11	0.25	30	-10.875	-15	2.25	10	-13.875	0	20	0	0	0.25	10	0.125	17	26.74	182	26.39	L	283.4	0.35	1	2	10.5	1	-1.67	1.795	-2.47	2.595	-1.99	2.115	3.34	11.8	44.76	3.32	11.6	44.97	26.69	4.64	3.42	26.31
37S-S	2	1	1	25	0.09691	20	0	-0.75	1	180	-0.25	-2.25	1	0	-1.75	-0.5	20	0	-1.5	1.5	168	-0.75	16	24.57	547.5	24.88	S	193.1	-0.31	1	1	19.5	1	-0.49	-0.26	-0.84	0.09	-0.91	0.16	3.65	11.7	43.23	3.41	11.7	43.58	24.54	4.41	3.57	24.76
38S-L	2	1	1	60	0.477121	70	0.544068	-5	0	0	5	-4.5	0	0	-4.5	-0.5	20	0	-0.25	0.25	85	-0.125	16	25.29	342.1	24.7	L	213.1	0.59	1	1	14.5	1	-1.03	0.905	-0.82	0.695	-1	0.875	3.71	11.6	45.64	3.75	11.5	45.9	25.14	4.77	3.52	24.56
39S-S	2	1	2	25	0.09691	25	0.09691	3	0.25	109	3.125	2	1.25	15	2.625	0	20	0	0	1	111	0.5	20	22.61	362.9	23.06	S	221.1	-0.45	1	1	23	1	0.23	0.27	-0.22	0.72	-0.19	0.69	3.19	11.6	44.98	2.98	11.4	44.06	22.54	5.23	3.3	23.26
40S-L	2	1	1	40	0.30103	20	0	-1.5	0.25	103	-1.375	0.5	1	175	1	-1.5	20	0	-2	0	0	-2	15	24.82	150.6	23.81	L	247	1.01	1	1	20.5	1	-1.72	-0.28	-2.03	0.03	-2.08	0.08	3.31	11.9	43.11	3.23	11.9	43.58	24.76	4.51	3.3	23.81
40S-S	2	1	2	20	0	40	0.30103	0.5	1	175	1	-1.5	0.25	103	-1.375	-0.3	20	0	-0.25	0.5	7	0	12	23.81	247	24.82	S	150.6	1.01	1	1	21	1	-0.32	0.32	-0.53	0.53	-0.56	0.56	3.23	11.9	43.58	3.31	11.9	43.11	23.81	4.62	3.26	24.76
41S-L	1	1	1	25	0.09691	70	0.544068	1.75	0	0	1.75	5.75	1.75	29	6.625	-0.5	20	0	-0.5	0.5	15	-0.25	14	23.87	146.3	22.11	L	206.4	1.76	1	1	23.5	1	-0.99	0.74	-1.07	0.82	-0.72	0.47	2.57	12.4	41.8	2.91	12.5	41.96	23.91	5.05	2.92	22.17
42S-L	2	1	1	25	0.09691	15	-0.124939	-11	0.75	90	-10.625	-4.5	0	0	-4.5	0-0.2	15	-0.124939	-0.5	0	0	-0.5	18	25.6	155.7	25.27	L	191.4	0.33	2	3	13.5	1	-0.54	0.04	-0.55	0.05	-1.01	0.51	3.56	12.1	44.91	3.62	12.1	44.97	25.51	4.56	3.42	25.22
43S-L	2	1	1	25	0.09691	40	0.30103	1.75	50	170	2	4.5	1.5	140	5.24	-0.3	20	0	-0.25	0	0	-0.25	17	22.15	295.1	21.01	l	833.9	1.14	1	1	25	1	-0.28	0.03	-0.33	0.08	-0.1	-0.15	2.48	11.6	44.68	2.43	1.7	44.59	22.35	5	2.54	20.97
44S-S	1	1	2	40	0.30103	50	0.39794	1.25	50	119	1.5	-6	2	2	-5	-0.5	25	0.09691	-0.75	0	0	-0.75	13	25.28	383.2	27.28	S	261.2	-2	1	1	23.5	1	-1.11	0.36	-1.86	1.11	-0.93	0.18	3.65	12.4	38.71	4.89		37.05	25.28	5.05	2.99	28.06
45S-S	2	1	2	50	0.39794	40	0.30103	-7.75	0.75	174	-7.375	-8.75	2.5	159	-7.5	0	20	0	-0.75	0.5	160	-0.5	12	25.92	180.6	26.31	S	347.2	-0.39	1	2	14.5	1	-0.08	-0.42	-0.24	-0.26	-0.35	-0.15	2.88	11.5	43.05	2.92	11.4	42.48	25.91	4.9	3.04	26.32
45S-L	2	1	1	40	0.30103	50	0.39794	-8.75	2.5	159	-7.5	-7.75	0.75	174	-7.375	0	20	0	-0.75	0.25	90	-0.625	13	26.31	347.2	25.92	L	180.6	0.39	1	2	14	1	0.14	-0.765	-0.12	-0.505	-0.15	-0.475	2.92	11.4	42.48	2.88	11.5	43.05	26.32	4.85	3.09	25.91
46S-S	2	1	2	40	0.30103	25	0.09691	-5.75	0.75	135	-5.375	-4.5	1	150	-4	-1	20	0	-1.5	0.25	173	-1.375	16	24.68	502.9	25.13	S	258.8	-0.45	1	1	20	1	-1.11	-0.265	-1.34	-0.035	-1.39	0.015	3.44	12.6	43.11	3.42	12.6	43.13	24.67	5.33	3.54	25.18
46S-L	2	1	1	25	0.09691	40	0.30103	-4.5	1	150	-4	-5.75	0.75	135	-5.375	-0.5	20	0	-0.25	0	0	-0.25	12	25.13	258.8	24.68	L	502.9	0.45	1	1	17.5	1	-0.39	0.14	-0.62	0.37	-0.7	0.45	3.42	12.6	43.13	3.44	12.6	43.11	25.18	5.38	3.54	24.67
47S-S	1		1	30	0.176091	40	0.30103	-6.75	0.75	10	-6.375	-7.75	1	8	-7.25	-0.5	20	0	-1	0.5	125	-0.75	19	27	304.3	27.76	S	487.1	0.76	1	1	8.5	1	-0.75	0	-0.5	-0.25	-0.53	-0.22	4.2	12.1	45.67	4.32	12.2	45.13	26.9	4.64	4.05	27.84
48S-S	2	1	1	40	0.30103	25	0.09691	-6.5	0.5	105	-6.25	-2	1.5	170	-1.25	0	20	0	0	0.25	80	0.125	11	23.54	177.3	24.17	S	225.8	-0.63	1	1	20	1	-0.42	0.545	-0.43	0.555	-0.65	0.775	3.16	12.1	44.83	3.4	12.1	44.23	23.46	4.74	3.42	24.11
48S-L	2	1	2	25	0.09691	40	0.30103	-2	1.5	170	-1.25	-6.5	0.5	105	-6.25	0	20	0	-1.75	1	173	-1.25	17	24.17	225.8	23.54	L	177.3	0.63	1	1	20.5	1	-1.64	0.39	-1.62	0.37	-1.91	0.66	3.4	12.1	44.23	3.16	12.1	44.83	24.11	4.72	3.69	23.46
49S-S	2	1	1	25	0.09691	30	0.176091	-10.75	0.75	94	-10.375	-13	0	0	-13	-2	20	0	-2.25	0.5	280	-2	15	26.54	605	28.75	S	159.2	-2.21	1	1	13.5	1	-2.28	0.28	-2.31	0.31	-2.93	0.93	3.11	11.4	45.15	3.59	11.5	45.52	26.38	5.05	3.12	28.72
50S-L	2	1	2	300	1.17609	25	0.09691	0	0	0	0	0	0	0	0	0	25	0.09691	-0.25	0.25	172	-0.125	19	23.32	151	22.89	L	252.9	0.43	1	1	19.5	1	-0.25	0.125	-0.22	0.095	-0.62	0.495	3.26	11.8	45.05	4.62	11.7	45.31	23.39	3.95	3.4	23.59
51S-S	1	1	1	25	0.09691	25	0.09691	-2	1.75	85	-1.125	-2	1.25	17	-1.375		20	0	-0.5	0.5	123	-0.25	24	24.2	356.9	24.64	S	473.5	-0.44	1	1	22.5	1	-0.82	0.57	-1.23	0.98	-0.94	0.69	3.52	12.5	41.65	3.66	12.4	41.52	24.13	4.74	3.57	24.53
1C-S	2	4	1	40	0.30103	70	0.544068	-3.75	0.5	65	-3.5	-3	0.75	109	-2.625	-0.2	20	0	-4	0.5	15	-3.75	12	23.8	166.4	23.96	S	208.8	-0.16	1	7	24.5	2	-2.63	-1.12	-2.74	-1.01	-2.68	-1.07	2.89	11.6	43.3	3	11.75	43.37
2C-L	2	1	2	20	0	20	0	-2.75	0.75	80	-2.375	-3.75	0.75	2	-3.375	-1.5	20	0	-2	0.75	77	-1.625	11	25.17	320.8	24.93	L	188.9	0.24	1	2	19	1	-1.75	0.125	-1.71	0.085	-1.75	0.125	3.13	12.4	42.89	3.13	12.4	42.67
2C-S	2	1	1	20	0	20	0	-3.75	0.75	2	-3.375	-2.75	0.75	80	-2.375	-1.5	20	0	-2	0.75	102	-1.625	13	24.93	188.9	25.17	S	320.8	-0.24	1	2	20	1	-1.66	0.035	-1.67	0.045	-1.62	-0.005	3.13	12.4	42.67	3.13	12.4	42.89
3C-S	2	1	1	20	0	20	0	1.5	0	0	1.5	1	0	0	1	-0.25	15	-0.124939	-0.25	0	0	-0.25	14	22.65	256	22.7	S	212.2	-0.05	1	1	23.5	1	-0.34	0.09	-0.42	0.17	-0.33	0.08	2.87	12	44.64	3.1	12	44.91
4C-L	1	1	1	20	0	25	0.09691	-1.5	0.75	160	-1.125	-1.75	1.5	175	-1		20	0	-1.5	0.75	150	-1.125	15	25.46	257.6	25.19	L	152.4	0.27	1	1	19.5	1	-2.41	1.285	-2.41	1.285	-2.39	1.265	3.02	12.2	42.73	2.85	12.3	42.97
5C-S	2	1	2	25	0.09691	20	0	-0.25	0.25	174	-0.125	0	0.5	101	0.5	-0.3	20	0	0	0.25	127	0.125	22	24.06	346.4	24.29	S	165.2	0.23	1	1	19.5	1	-0.18	0.305	-0.36	0.485	-0.55	0.675	3.64	12.1	44.03	3.46	12.1	43.35
6C-S	2	1	1	25	0.09691	40	0.30103	-3.25	0.75	101	-2.875	-6.5	1.5	101	-5.75	-3	20	0	-3.75	0.5	45	-3.5	15	25.13	499.2	25.37	S	286.7	0.24	1	2	19	1	-2.98	-0.52	-3.1	-0.4	-3.67	0.17	3.56	11.9	45.01	3.63	11.9	44.98
7C-S	1	4	1	25	0.09691	20	0	-2	0.75	21	-1.125	-2.5	0	0	-2.5	-0.2	15	-0.124939	0	0	0	0	15	24.96	246.1	25.16	S	126.2	-0.2	2	3	15.5	1	0.47	-0.47	0.31	-0.31	0.1	-0.1	3.47	11.9	43.75	3.64	12	44.03	24.82	5	3.64	25.13
7C-L	1	4	2	20	0	25	0.09691	-2.5	0	0	-2.5	-2	0.75	21	-1.125	-0.2	15	-0.124939	0	0	0	0	23	25.16	126.2	24.96	L	246.1	0.2	2	3	15.5	1	-0.14	0.14	-0.31	0.31	-0.59	0.59	3.64	12	44.03	3.47	11.9	43.75	25.13	5.05	3.71
8C-S	1	1	2	50	0.39794	25	0.09691	-0.75	3	107	0.75	-2.25	1.25	25	-1.625	-0.5	20	0	-0.5	1	173	0	12	25.6	466.5	25.77	S	485.6	0.17	1	2	19	1	-0.36	0.36	-0.84	0.84	-0.43	0.43	3.54	12.6	40.67	3.18	12.5	40.3
8C-L	1	1	1	25	0.09691	50	0.39794	-2.25	1.25	25	-1.625	-0.75	3	107	0.75	-0.5	15	-0.124939	-1	0.75	166	-0.625	12	25.77	485.6	25.6	L	466.5	0.17	1	2	19	1	-0.47	-0.155	-0.9	0.275	-0.42	-0.205	3.18	12.5	40.3	3.54	12.6	40.67
9C-S	1	1	2	20	0	25	0.09691	2.25	0	0	2.25	-1.5	1.25	180	-0.875		20	0	-1	0.75	123	-0.625	15	24.4	220.4	24.47	S	746.7	0.07	1	1	23.5	1	-0.95	0.325	-1.17	0.545	-0.6	-0.025	2.8	12	40.38	2.45	12.2	40.01
9C-L	1	1	1	60	0.477121	20	0	-5.75	1.5	25	-5	-2.5	0.25	120	-2.375	-2.5	20	0	-2.25	0.25	62	-2.125	13	25.58	214.5	25.47	L	107.1	0.11	1	2	19	1	-2.2	0.075	-2.2	0.075	-2.17	0.045	3.08	11.7	42.64	3.11	11.9	42.78
10C-S	1	1	1	25	0.09691	30	0.176091	-7.5	1.25	16	-7.875	-8	0.75	173	-7.625	-1.25	20	0	-0.75	0	0	-0.75	16	25.91	254.4	26.19	S	202.9	0.28	1	1	15.5	1	-1.82	1.07	-1.49	0.74	-1.78	1.03	2.72	11.4	42.95	2.91	11.4	44.03
10C-L	1	1	2	30	0.176091	25	0.09691	-8	0.75	173	-7.625	-7.5	1.25	16	-7.875	-1.25	20	0	-0.5	0.25	135	-0.375	15	26.19	202.9	25.91	L	254.4	0.28	1	1	13.5	1	-1.06	0.685	-0.8	0.425	-1.11	0.735	2.91	11.4	44.03	2.72	11.4	42.95
11C-S	2	1	2	25	0.09691	30	0.176091	1.5	0.75	140	1.875	1.25	0	0	1.25	-0.5	20	0	-1	0.75	150	-0.625	18	22.44	345.8	22.57	S	506.4	0.13	1	1	23.5	1	-0.56	-0.065	-0.67	0.045	-0.73	0.105	2.56	11	45.7	2.53	11	45.86
12C-S	2	1	2	20	0	40	0.30103	1.75	0.75	24	-1.375	-1.5	0.25	134	-1.375		20	0	-1.5	0.4	120	-1.25	11	21.92	169.8	21.99	S	233.1	-0.07	1	1	26.5	1	-0.41	-0.84	-1.1	-0.15	-0.87	-0.38	3.33	11.9	45.16	3.51	11.9	45.36
12C-L	2	1	1	25	0.09691	25	0.09691	0.75	0.75	168	1.125	0.75	0.25	53	0.875	-0.5	20	0	-0.75	9	0	-0.75	17	22.06	104.6	22.03	L	140.9	0.03	1	1	23.5	1	0.05	-0.8	-0.12	-0.63	-0.15	-0.6	2.7	11.5	46.15	2.68	11.5	46.11
13C-S	2	1	1	40	0.30103	40	0.30103	-2.5	0	0	-2.5	-1.5	0	0	-1.5		20	0	-1.25	0.25	75	-1.125	14	25.37	199.6	25.39	S	232.6	0.02	2	3	19	1	-0.4	-0.725	-0.41	-0.715	-0.4	-0.725	3.07	12.1	40.89	3.22	12.1	40.96
14C-L	1	1	2	25	0.09691	600	1.47712	-0.75	1	170	-0.25						20	0	-0.75	0.5	135	-0.5	17	24.83	320.9	24.66	L	356.1	-0.17	1	1	20	1	-0.58	0.08	-0.95	0.45	-0.8	0.3	3.66	12.6	42.14	3.65	13.25	42.31
15C-S	1	1	2	20	0	25	0.09691	-2.5	0.25	159	-2.375	-2.75	0.75	22	-2.375	-0.2	20	0	-0.25	0	0	-0.25	13	24.97	201.6	25.04	S	211.3	0.07	2	3	17.5	1	-0.56	0.31	-0.62	0.37	-0.71	0.46	3.41	12.1	43.16	3.51	12.2	42.89
16C-L	2	1	2	30	0.176091	50	0.39794	-4.25	0.75	21	-3.875	-1	0.5	180	-0.75		20	0	0	0.5	171	0.25	16	24.2	174.7	24.15	L	145.7	0.05	1	1	16	1	1.23	-0.98	1.38	-1.13	1.11	-0.86	3.08			3.24
16C-S	2	1	2	25	0.09691	20	0	-0.5	0.75	145	-0.125	-0.75	0.5	85	-0.5	-0.2	20	0	-0.25	0	0	-0.25	16	24.06	400.1	24.27	S	336	-0.21	2	3	21	1	-0.4	0.15	-0.92	0.67	-0.79	0.54	3.24	12.5	42.56	4.61	12.5	42.33
17C-L	1	1	1	40	0.30103	20	0	-1.25	1.25	17	0.625	2	0.5	155	2.25	-0.5	20	0	-0.5	0.75	5	-0.125	13	23.78	351.3	23.78		160.4	0	1	1	22	1	-0.11	-0.015	-0.46	0.335	-0.29	0.165	3.36	11.9	42.67	3.34	12	42.7
18C-S	2	1	1	25	0.09691	20	0	-8	2	91	-7	-8	1.5	100	-7.25		20	0	-2.5	1.25	100	-1.875	18	25.81	101.1	26.09	S	240.2	0.28	1	1	13.5	1	-2.82	0.945	-2.16	0.285	-3.19	1.315	3.97	11.9	46.72	4.11	11.5	46.22
19C-L	2	1	1	20	0	25	0.09691	1.75	0.25	14	1.875	0.5	0	0	0.5		15	-0.124939	0.25	0.25	28	0.375	11	22.65	141.3	22.59	L	369	0.06	1	1	25	1	-0.78	1.155	-0.85	1.225	-0.6	0.975	2.43	11.8	43.86	2.42	12	43.78
19C-S	2	1	2	25	0.09691	20	0	0.5	0	0	0.5	1.75	0.25	14	1.875		20	0	0	0.25	166	0.125	13	22.59	369	22.65	S	141.3	0.06	1	1	25.5	1	-0.85	0.975	-0.64	0.765	-0.71	0.835	2.42	12	43.78	2.43	11.8	43.86
20C-S	2	1	2	20	0	20	0	-5.25	1	164	4.75	-5.25	1	30	-4.75	-0.5	20	0	-1.5	0.75	121	-1.125	11	25.1	327	25.29	S	119.7	0.19	1	1	15.5	1	-0.85	-0.275	-0.88	-0.245	-1.44	0.315	3.41	12	45.35	3.19	11.8	45.14
20C-L	2	1	1	20	0	20	0	-5.25	1	30	-4.75	-5.25	1	164	4.75	-0.5	20	0	-1	1	47	-0.5	11	25.29	119.7	25.1	L	327	0.19	1	1	14.5	1	-0.46	-0.04	-0.49	-0.01	-0.99	0.49	3.19	11.8	45.14	3.41	12	45.35
21C-S	2	1	2	20	0	30	0.176091	1.25	0.5	70	1.5	-0.25	1.5	8	1.365		20	0	-0.5	0	0	-0.5	12	24.04	206.2	24.16	S	217.4	0.12	2	3	21.5	1	-0.41	-0.09	-0.58	0.08	-0.35	-0.15	0.98	12.3	42.03	2.81	12.1	42.64
21C-L	2	1	2	50	0.39794	25	0.09691	-3	0	0	-3	-2	0.25	19	-1.875	-0.5	20	0	0.5	0	0	0.5	13	25.18	463.5	25.11	L	243.8	0.07	1	1	17.5	1	-0.73	1.23	-0.75	1.25	-0.83	1.33	4.12	12.4	43.16	3.91	12.4	43.69
22C-L	2	1	2	40	0.30103	20	0	-6.5	0	0	-6.5	-2.5	0	0	-2.5	-3	20	0	-3.5	0.5	165	-3.25	15	25.74	388.1	25.55	L	283.5	0.19	1	2	20.5	1	-2.49	-0.76	-3.01	-0.24	-2.72	-0.53	3.13	11.6	41.64	2.82	11.5	42.01
23C-L	2	1	1	30	0.176091	50	0.39794	-3	2.25	21	-1.875	-3.75	2	2	-2.75		20	0	-0.75	0	0	-0.75	14	24.71	412.5	24.53	L	365.1	0.18	1	1	19	1	-0.62	-0.13	-0.84	0.09	-0.93	0.18	3.53	12.5	43.27	3.58	12.5	43.13
23C-S	2	1	2	50	0.39794	30	0.176091	-3.75	2	2	-2.75	-3	2.25	21	-1.875		20	0	-0.25	0.5	141	0	16	24.53	365.1	24.71	S	412.5	0.18	1	1	19.5	1	-0.45	0.45	-0.69	0.69	-0.74	0.74	3.58	12.5	43.13	3.53	12.5	43.27
24C-L	1	1	1	70	0.544068	20	0	-12.5	2.5	139	-11.25	-9.25	0.25	10	-9.125	-1	15	-0.124939	-0.25	0	0	-0.25	12	28.22	115.2	27.99	L	405.4	0.23	1	2	11.5	1	-1.04	0.79	-1.48	1.23	-1.53	1.28	3.5	12.2	41.88	3.55	12	42.35
24C-S	2	4	2	25	0.09691	25	0.09691	-4.75	3	5	-3.25	-5.25	3.25	29	-3.625		0	#DIV/0!	-3.25	1.75	178	-2.375	17	25.61	182.5	25.68	S	181.1	0.07	1	1	21	1	-2.49	0.115	-2.79	0.415	-2.44	0.065	3.56	12.8	41.38	3.57	12.75	41.5
25C-L	1	1	1	25	0.09691	20	0	-2.75	0.75	22	-2.375	-2.5	0.25	159	-2.375	-0.2	20	0	-0.75	0.75	13	-0.375	18	25.04	211.3	24.97	L	201.6	0.07	2	3	18	1	-0.78	0.405	-0.92	0.545	-0.95	0.575	3.51	12.2	42.89	3.41	12.1	43.16
26C-L	2	4	1	20	0	30	0.176091	-1.25	0.25	20	-1.125	-0.5	0	0	-0.5		20	0	0.25	0	0	0.25	11	24.31	295.9	24.23	L	191.5	0.08	2	3	16.5	1	-0.03	0.28	0.1	0.15	-0.33	0.58	2.78	11.4	45.01	2.85	11.5	45.35
27C-S	1	1	2	30	0.176091	40	0.30103	-1.5	0.75	30	-1.125	-1.25	0.5	167	-1	-0.5	20	0	-0.5	0	0	-0.5	11	24.29	122	24.34	S	153.9	0.05	1	1	21	1	-0.66	0.16	-0.6	0.1	-0.48	-0.02	2.41	12.5	42.34	2.43	12.5	42.33
28C-S	1	1	1	20	0	20	0	-2.5	1.25	5	-1.875	-2.5	0.5	177	-2.25	-0.2	15	-0.124939	0	0.25	167	0.125	17	25.49	360.2	25.61	S	237.9	0.12	1	4	14.5	1	-0.05	0.175	-0.24	0.365	-0.58	0.705	3.41	11.9	44.3	3.57	11.9	43.66
29C-S	2	1	1	25	0.09691	20	0	1.75	0.25	3	1.875	1	0.75	166	1.375	-0.5	20	0	0.5	0	0	0.5	15	23.74	106.3	23.83	S	127.6	-0.09	1	1	21.5	1	-0.25	0.75	-0.49	0.99	-0.44	0.94	3.02	11.8	43.3	3.14	12	43.3
30C-L	2	1	1	25	0.09691	20	0	-9.75	0.25	144	-9.625	-9.75	0.75	58	-9.375		20	0	-1.25	0	0	-1.25	16	26.87	514.8	26.82	L	551.3	0.05	1	6	10	1	-0.65	-0.6	-0.63	-0.62	-1.13	-0.12	3.75	12.6	44.85	3.82	12.8	44.73
30C-S	2	1	2	25	0.09691	25	0.09691	-8.5	0.75	18	-8.125	-8.5	0.75	18	-8.125	0.2	15	-0.124939	0	0	0	0	18	25.91	204.8	26	S	624.1	0.09	1	6	12	1	-0.23	0.23	-0.25	0.25	-0.75	0.75	3.55	12.1	45.06	3.6	12.1	44.94
31C-L	1	1	1	30	0.176091	25	0.09691	-5.25	0.75	170	-4.875	-6	1	15	-5.5		20	0		0	0	0	14	25.37	135.7	25.12	L	400.8	0.25	1	1	21	1	-2.5	2.5	-2.97	2.97	-2.82	2.82	3.29	11.8	42.3	3.24	11.9	43.92
32C-S	1	1	2	20	0	20	0	-1.5	1.25	45	-0.875	-0.5	0.75	175	-0.125		20	0	-0.25	0.75	26	0.125	19	25.75	214.5	25.96	S	269.3	-0.21	2	3	17	1	-0.31	0.435	-0.54	0.665	-0.33	0.455	3.39	12.6	41.52	3.85	12.8	40.52
33C-L	1	2	2	25	0.09691	20	0	-3	2	2	-2	-3.75	1	180	-3.25	0	20	0	-1	0.75	142	-0.625	13	23.94	166.8	23.81	L	288.8	0.13	1	2	17.5	1	-0.15	-0.475	-0.13	-0.495	-0.7	0.075	3.4	11.8	46.39	3.64	11.95	46.17
33C-S	1	2	2	20	0	20	0	0.5	0	0	0.5	0.75	0.5	175	-0.5	0	20	0	0.75	0.5	150	1	13	24.05	580.5	24.21	S	152.1	0.16	1	2	19.5	1	-0.08	1.08	-0.25	1.25	-0.39	1.39	3.56	12.4	43.81	3.47	12.3	43.16
34C-L	1	1	2	20	0	20	0	-9.25	0	0	-9.25	-9	0.5	135	-8.75		20	0	-1	0	0	-1	12	27.05	124.6	27	L	191.2	0.05	1	1	10	1	-1.07	0.07	-1.12	0.12	-1.72	0.72	3.74	12	45.22	3.75	12	45.19
35C-L	2	1	1	20	0	25	0.09691	0	0.5	101	0.5	-0.25	0.25	174	-0.125	-0.3	20	0	-0.25	0.5	111	0	21	24.29	165.2	24.06	L	346.4	0.23	1	1	19.5	1	-0.17	0.17	-0.35	0.35	-0.44	0.44	3.46	12.1	43.35	3.64	12.1	44.03
36C-S	2	1	1	40	0.30103	30	0.176091	-3.75	0.25	170	-3.625	-4	0.5	163	-3.75		20	0	-0.75	0.25	33	-0.675	12	26.2	106.7	26.42	S	226.7	-0.22	1	1	14.5	1	-0.6	-0.075	-0.76	0.085	-0.89	0.215	2.82	12.1	43.11	3.13	12.2	43.27
36C-L	2	1	2	30	0.176091	40	0.30103	-4	0.5	163	-3.75	-3.75	0.25	170	-3.625		20	0	-0.25	1	164	0.25	12	26.42	226.7	26.2	L	106.7	0.22	1	1	13.5	1	-0.45	0.7	-0.65	0.9	-0.85	1.1	3.13	12.2	43.27	2.82	12.1	43.11
37C-S	2	1	2	25	0.09691	20	0	-0.5	0.75	145	-0.125	-0.75	0.5	85	-0.5	-0.2	20	0	-0.25	0	0	-0.25	16	24.06	400.1	24.27	S	336	-0.21	2	3	21	1	-0.5	0.25	-0.54	0.29	-0.42	0.17	3.24	12.5	42.56	4.61	12.5	42.33
38C-L	2	1	1	25	0.09691	25	0.09691	-2	1.25	180	-1.375	-1.75	1	178	-1.25	-2	20	0	-2.25	0.5	176	-2	13	24.98	103.7	24.87	L	445.6	0.11	1	2	19.5	1	-1.87	-0.13	-2.05	0.05	-2.2	0.2	3.53	11.8	43.5	3.6	11.8	43.42
39C-S	2	1	2	25	0.09691	30	0.176091	-1.5	0.75	140	-1.125	0.5	0	0	0.5	-0.2	20	0	-0.5	1	160	0	14	22.99	256.4	23.16	S	234.9	0.17	2	3	21	1	0.18	-0.18	-0.01	0.01	-0.06	0.06	2.6	11.5	44.82	2.61	11.3	43.75
40C-L	2	1	2	60	0.477121	50	0.39794	0.5	0	0	0.5	0.25	0	0	0.25	-0.3	20	0	-1.75	2	99	-0.75	10	24.7	226.4	24.69	L	168.6	0.01	1	1	19.5	1	-0.55	-0.2	-0.74	-0.01	-0.71	-0.04	3.27	12.3	42.67	3.27	12.2	43.1
40C-S	2	1	2	30	0.176091	30	0.176091	0	0	0	0	0	1.25	180	1.25	-0.5	20	0	-1.5	0.75	165	-1.125	15	23.53	211	23.61	S	161.6	0.08	1	1	22.5	1	-1.08	-0.045	-1.42	0.295	-1.51	0.385	3.69	11.8	44.27	3.62	11.8	44.5
41C-L	1	1	2	30	0.176091	20	0	-2.25	0.5	149	-2	0.5	0.5	165	0.75	-0.5	20	0	-0.75	0.75	155	-0.375	15	23.94	281.5	23.87	L	456.9	0.07	1	2	22.5	1	-1.07	0.695	-0.97	0.595	-0.75	0.375	2.25	12.2	42.27	3.62	12.1	42.62
42C-L	2	4	1	25	0.09691	25	0.09691	-5.25	3.25	29	-3.625	-4.75	3	5	-3.25		20	0	-1.5	1.25	13	-0.875	12	25.68	181.1	25.61	L	182.5	0.07	1	1	19	1	-1.15	0.275	-1.56	0.685	-1.3	0.425	3.57	12.75	41.5	3.56	12.8	41.38
43C-L	2	1	2	25	0.09691	25	0.09691	2.5	0.25	167	2.625	2.75	0.75	161	3.125		20	0	-1.25	1	180	-0.75	14	22.55	330.6	22.42	L	215.1	0.13	1	1	23.5	1	-0.71	-0.04	-0.73	-0.02	-0.76	0.01	2.61	11.8	45.37	2.71	11.8	45.64
44C-S	1	1	2	30	0.176091	20	0	-0.75	0.5	150	-0.5	0.5	0	0	0.5		15	-0.124939	-0.5	0	0	-0.5	14	25.06	148.6	25.14	S	191.3	-0.08	1	1	18	1	0.15	-0.65	-0.47	-0.03	-0.41	-0.09	3.22	11.9	42.78	4.36	11.9	42.45
45C-S	2	1	1	25	0.09691	20	0	-10.5	1	21	-10	-8.75	0.25	166	-8.625		20	0	0.25	0	0	0.25	12	25.61	131.1	25.87	S	254.3	-0.26	2	3	10	1	-0.78	1.03	-0.09	0.34	-1.01	1.26	3.31	11.3	47.21	3.39	11.2	47.13
45C-L	2	1	2	20	0	25	0.09691	-8.75	0.25	166	-8.625	-10.5	1	21	-10		15	-0.124939	-0.5	0	0	-0.5	12	25.87	254.3	25.61	L	131.1	0.26	2	3	10	1	-1.23	0.73	-0.52	0.02	-1.47	0.97	3.39	11.2	47.13	3.31	11.3	47.21
46C-S	2	4	2	30	0.176091	20	0	-0.5	0	0	-0.5	-1.25	0.25	20	-1.125		15	-0.124939	0	0.5	58	0.25	12	24.23	191.5	24.31	S	295.9	0.08	2	3	16.5	1	-0.23	0.48	0.03	0.22	-0.47	0.72	2.85	11.5	45.35	2.78	11.4	45.01
46C-L	2	1	1	60	0.477121	25	0.09691	-6.25	0	0	-6.25	-5	0.25	69	-4.875		20	0	0	1	110	0.5	13	25.21	358.1	25.06	L	261.2	0.15	1	1	17	1	-0.54	1.04	-0.69	1.19	-0.83	1.33	3.1	12.1	43.41	3.11	12.2	43.72
47C-S	1	1	2	40	0.30103	25	0.09691	-9.25	1.75	90	-8.375	-11.25	2.5	45	-10	-1	15	-0.124939	-1.75	1.5	98	-1	20	27.23	120.6	27.38	S	372.8	0.15	1	2	11	1	-1.39	0.39	-1.22	0.22	-1.6	0.6	4.05	12.3	44.07	3.92	12.25	43.89
48C-S	2	1	2	30	0.176091	30	0.176091	0	0.5	120	0.25	-1.25	0.5	33	-1	-1	20	0	-1	0.5	130	-0.75	17	23.81	257.8	23.93	S	318.4	0.12	1	2	21	1	-0.8	0.05	-0.97	0.22	-1.11	0.36	3.45	12.3	44.09	3.45	12.3	43.89
48C-L	2	1	1	30	0.176091	30	0.176091	-1.25	0.5	33	-1	0	0.5	120	0.25	-1	20	0	-1	0.75	13	-0.625	16	23.93	318.4	23.81	L	257.8	0.12	1	2	21	1	-0.91	0.285	-1.08	0.455	-1.21	0.585	3.45	12.3	43.89	3.45	12.3	44.09
49C-S	2	1	2	20	0	25	0.09691	-9.75	0.75	58	-9.375	-9.75	0.25	144	-9.625		20	0	-0.75	0.5	85	-0.5	16	26.82	551.3	26.87	S	514.8	0.05	1	6	10	1	-0.46	-0.04	-0.45	-0.05	-0.92	0.42	3.82	12.8	44.73	3.75	12.6	44.85
50C-L	2	1	2	30	0.176091	30	0.176091	0.5	0.75	178	0.875	0.5	0.75	178	0.875	0	20	0	-0.25	0.5	180	0	15	23.77	142	23.71	L	158.2	0.06	1	1	21.5	1	-0.18	0.18	-0.17	0.17	-0.03	0.03	2.41	11.7	42.78	2.64	11.6	42.88
51C-S	1	1	1	20	0	30	0.176091	0.5	0.5	165	0.75	-2.25	0.5	149	-2	-0.5	20	0	-0.25	0.75	165	0.125	12	23.87	456.9	23.94	S	281.5	-0.07	1	2	22	1	-0.26	0.385	-0.4	0.525	-0.14	0.265	3.62	12.1	42.62	2.25	12.2	42.27
[truncated: 5 more columns]
